# Supplementary material for: Associations between Consumption of Dietary Fibers and the Risk of Type 2 Diabetes, Hypertension, Obesity, Cardiovascular Diseases, and Mortality in Chinese Adults: Longitudinal Analyses from the China Health and Nutrition Survey
Source: Nutrients. 2022 Jun 27;14(13):2650. doi: 10.3390/nu14132650 (PMC9268526; doi:10.3390/nu14132650)
Supplement: Supplementary file 1 [file nutrients-14-02650-s001.zip]

Archive with 1 entries (1 files):
- nutrients-1770211-supplementary.pdf
